# Supplementary material for: Pseudouridine synthase 1 promotes progression of hepatocellular carcinoma via mTOR and MYC signaling pathways
Source: Front Oncol. 2025 Mar 18;15:1576651. doi: 10.3389/fonc.2025.1576651 (PMC11959026; doi:10.3389/fonc.2025.1576651)
Supplement: Supplementary file 2 [file Table2.xlsx]

## Sheet: Excel 1
Table2.Correlation of PUS1 mRNA expression and clinical prognosis in HCC with different clinicopathological factors by Kaplan-Meier plotter.
Clinicopathological characteristics		Overall Survival				Recurrence Free Survival				Progression Free Survival				Disease-specific Survival
			(n = 364)				(n = 313)				(n = 366)				(n = 357)
		N	Hazard ratio	P-value		N	Hazard ratio	P-value		N	Hazard ratio	P-value		N	Hazard ratio	P-value
Sex
Male		246	1.8 (1.14 − 2.83)	0.01		208	1.28 (0.83 − 1.96)	0.26		246	1.65 (0.99 − 2.76)	0.053		241	1.64 (0.92 − 2.9)	0.089
Female		118	1.75 (0.93 − 3.27)	0.078		105	1.99 (1.1 − 3.58)	0.02		120	1.29 (0.9 − 1.86)	0.16		116	2.4 (1.17 − 4.91)	0.014
Stage
1		170	2.27 (1.2 − 4.28)	0.0093		153	0.74 (0.43 − 1.28)	0.28		170	0.76 (0.45 − 1.26)	0.28		167	2.6 (1.05 − 6.45)	0.033
2		83	1.82 (0.73 − 4.57)	0.19		74	2.77 (1.37 − 5.62)	0.0033		84	1.91 (1.02 − 3.56)	0.039		82	2.47 (0.81 − 7.55)	0.1
3		83	2.18 (1.2 − 3.95)	0.0088		68	2.44 (1.22 − 4.9)	0.0097		83	2.87 (1.52 − 5.42)	0.00068		81	2.98 (1.44 − 6.16)	0.002
AJCC_T
1		180	2.23 (1.22 − 4.06)	0.0075		160	0.76 (0.44 − 1.31)	0.33		180	0.77 (0.47 − 1.27)	0.3		177	2.39 (1.05 − 5.43)	0.033
2		90	1.84 (0.78 − 4.32)	0.16		79	2.44 (1.24 − 4.8)	0.0076		92	1.9 (1.1 − 3.31)	0.02		89	2.17 (0.7 − 6.73)	0.17
3		78	2.08 (1.13 − 3.81)	0.016		65	2.02 (1.04 − 3.96)	0.036		78	2.39 (1.28 − 4.48)	0.0051		75	2.39 (1.14 − 4.99)	0.017
Grade
1		55	1.49 (0.52 − 4.24)	0.46		45	2.17 (0.83 − 5.65)	0.1		55	2.11 (0.94 − 4.77)	0.065		55	1.91 (0.55 − 6.62)	0.3
2		174	1.62 (0.96 − 2.71)	0.067		147	1.93 (1.12 − 3.33)	0.016		175	1.59 (1.02 − 2.48)	0.037		169	1.95 (1 − 3.79)	0.046
3		118	2.14 (1.13 − 4.07)	0.017		106	1.61 (0.86 − 3.02)	0.13		119	0.64 (0.36 − 1.13)	0.12		116	3.14 (1.32 − 7.45)	0.0063
Vascular invasion
None		203	1.43 (0.86 − 2.41)	0.17		175	0.82 (0.5 − 1.36)	0.45		204	0.78 (0.49 − 1.23)	0.28		200	1.68 (0.82 − 3.44)	0.15
Micro		90	2.1 (0.95 − 4.62)	0.061		81	2.57 (1.29 − 5.09)	0.0052		91	1.87 (1.06 − 3.31)	0.029		88	3.16 (1.06 − 9.44)	0.03
Alcohol Consumption
Yes		115	1.6 (0.83 − 3.09)	0.16		98	0.75 (0.4 − 1.42)	0.38		115	1.25 (0.72 − 2.17)	0.42		115	0.62 (0.25 − 1.52)	0.29
None		202	1.78 (1.12 − 2.83)	0.013		182	1.59 (1.02 − 2.47)	0.04		204	1.41 (0.95 − 2.12)	0.09		197	2.47 (1.31 − 4.64)	0.0037
Hepatitis Virus
Yes		150	0.6 (0.28 − 1.27)	0.17		138	0.68 (0.41 − 1.11)	0.12		152	0.72 (0.45 − 1.15)	0.17		149	0.39 (0.13 − 1.14)	0.075
None		167	2.13 (1.35 − 3.36)	0.00089		142	2.12 (1.28 − 3.51)	0.003		167	1.85 (1.19 − 2.85)	0.0052		163	3.01 (1.69 − 5.34)	8.2e-05

## Sheet: Excel 2
STANDARD_NAME	HALLMARK_MYC_TARGETS_V1
MEMBERS	ABCE1,ACP1,AIMP2,AP3S1,APEX1,BUB3,C1QBP,CAD,CANX,CBX3,CCNA2,CCT2,CCT3,CCT4,CCT5,CCT7,CDC20,CDC45,CDK2,CDK4,CLNS1A,CNBP,COPS5,COX5A,CSTF2,CTPS,CUL1,CYC1,DDX18,DDX21,DEK,DHX15,DUT,EEF1B2,EIF1AX,EIF2S1,EIF2S2,EIF3B,EIF3D,EIF3J,EIF4A1,EIF4E,EIF4G2,EIF4H,EPRS,ERH,ETF1,EXOSC7,FAM120A,FBL,G3BP1,GLO1,GNB2L1,GNL3,GOT2,GSPT1,H2AFZ,HDAC2,HDDC2,HDGF,HNRNPA1,HNRNPA2B1,HNRNPA3,HNRNPC,HNRNPD,HNRNPR,HNRNPU,HPRT1…
MAPPED_SYMBOLS	ABCE1,ACP1,AIMP2,AP3S1,APEX1,BUB3,C1QBP,CAD,CANX,CBX3,CCNA2,CCT2,CCT3,CCT4,CCT5,CCT7,CDC20,CDC45,CDK2,CDK4,CLNS1A,CNBP,COPS5,COX5A,CSTF2,CTPS1,CUL1,CYC1,DDX18,DDX21,DEK,DHX15,DUT,EEF1B2,EIF1AX,EIF2S1,EIF2S2,EIF3B,EIF3D,EIF3J,EIF4A1,EIF4E,EIF4G2,EIF4H,EPRS1,ERH,ETF1,EXOSC7,FAM120A,FBL,G3BP1,GLO1,RACK1,GNL3,GOT2,GSPT1,H2AZ1,HDAC2,HDDC2,HDGF,HNRNPA1,HNRNPA2B1,HNRNPA3,HNRNPC,HNRNPD,HNRNPR,HNRNPU,HPRT…
STANDARD_NAME	HALLMARK_MYC_TARGETS_V2
MEMBERS	AIMP2,BYSL,CBX3,CDK4,DCTPP1,DDX18,DUSP2,EXOSC5,FARSA,GNL3,GRWD1,HK2,HSPD1,HSPE1,IMP4,IPO4,LAS1L,MAP3K6,MCM4,MCM5,MPHOSPH10,MRTO4,MYBBP1A,MYC,NDUFAF4,NIP7,NOC4L,NOLC1,NOP16,NOP2,NOP56,NPM1,PA2G4,PES1,PHB,PLK1,PLK4,PPAN,PPRC1,PRMT3,PUS1,RABEPK,RCL1,RRP12,RRP9,SLC19A1,SLC29A2,SORD,SRM,SUPV3L1,TBRG4,TCOF1,TFB2M,TMEM97,UNG,UTP20,WDR43,WDR74
MAPPED_SYMBOLS	AIMP2,BYSL,CBX3,CDK4,DCTPP1,DDX18,DUSP2,EXOSC5,FARSA,GNL3,GRWD1,HK2,HSPD1,HSPE1,IMP4,IPO4,LAS1L,MAP3K6,MCM4,MCM5,MPHOSPH10,MRTO4,MYBBP1A,MYC,NDUFAF4,NIP7,NOC4L,NOLC1,NOP16,NOP2,NOP56,NPM1,PA2G4,PES1,PHB1,PLK1,PLK4,PPAN,PPRC1,PRMT3,PUS1,RABEPK,RCL1,RRP12,RRP9,SLC19A1,SLC29A2,SORD,SRM,SUPV3L1,TBRG4,TCOF1,TFB2M,TMEM97,UNG,UTP20,WDR43,WDR74
STANDARD_NAME	HALLMARK_MTORC1_SIGNALING
MEMBERS	ABCF2,ACACA,ACLY,ACSL3,ACTR2,ACTR3,ADD3,ADIPOR2,AK4,ALDOA,ARPC5L,ASNS,ATP2A2,ATP5G1,ATP6V1D,AURKA,BCAT1,BHLHE40,BTG2,BUB1,CACYBP,CALR,CANX,CCNF,CCNG1,CCT6A,CD9,CDC25A,CDKN1A,CFP,COPS5,CORO1A,CTH,CTSC,CXCR4,CYB5B,CYP51A1,DAPP1,DDIT3,DDIT4,DDX39A,DHCR24,DHCR7,DHFR,EBP,EDEM1,EEF1E1,EGLN3,EIF2S2,ELOVL5,ELOVL6,ENO1,EPRS,ERO1L,ETF1,FADS1,FADS2,FAM129A,FDXR,FGL2,FKBP2,G6PD,GAPDH,GBE1,GCLC,GGA2,GLA,GLRX,…
MAPPED_SYMBOLS	ABCF2,ACACA,ACLY,ACSL3,ACTR2,ACTR3,ADD3,ADIPOR2,AK4,ALDOA,ARPC5L,ASNS,ATP2A2,ATP5MC1,ATP6V1D,AURKA,BCAT1,BHLHE40,BTG2,BUB1,CACYBP,CALR,CANX,CCNF,CCNG1,CCT6A,CD9,CDC25A,CDKN1A,CFP,COPS5,CORO1A,CTH,CTSC,CXCR4,CYB5B,CYP51A1,DAPP1,DDIT3,DDIT4,DDX39A,DHCR24,DHCR7,DHFR,EBP,EDEM1,EEF1E1,EGLN3,EIF2S2,ELOVL5,ELOVL6,ENO1,EPRS1,ERO1A,ETF1,FADS1,FADS2,NIBAN1,FDXR,FGL2,FKBP2,G6PD,GAPDH,GBE1,GCLC,GGA2,GLA,GLRX…
MYC_V1	y and v1			MYC_V2	y and v2		Mtorc	y and motrc1		PUS1_y_site
ABCE1	EIF4G2			AIMP2	WDR43		ABCF2	DHCR24		PRKAB2
ACP1	HNRNPC			BYSL			ACACA	SCD		SFPQ
AIMP2	GSPT1			CBX3			ACLY	ACACA		DHCR24
AP3S1	XPO1			CDK4			ACSL3	IDH1		ZNF644
APEX1	HNRNPA2B1			DCTPP1			ACTR2	ACSL3		CD46
BUB3	IARS			DDX18			ACTR3	HMGCS1		NPM1P39
C1QBP				DUSP2			ADD3	DHFR		NFIA
CAD				EXOSC5			ADIPOR2			RABGGTB
CANX				FARSA			AK4			EIF3A
CBX3				GNL3			ALDOA			ABCC2
CCNA2				GRWD1			ARPC5L			SCD
CCT2				HK2			ASNS			FAM178A
CCT3				HSPD1			ATP2A2			C10orf11
CCT4				HSPE1			ATP5G1			ITIH2
CCT5				IMP4			ATP6V1D			EIF4G2
CCT7				IPO4			AURKA			RPS13
CDC20				LAS1L			BCAT1			KCNQ1OT1
CDC45				MAP3K6			BHLHE40			AHNAK
CDK2				MCM4			BTG2			PICALM
CDK4				MCM5			BUB1			TAF1D
CLNS1A				MPHOSPH10			CACYBP			TTC17
CNBP				MRTO4			CALR			PAH
COPS5				MYBBP1A			CANX			SLC38A2
COX5A				MYC			CCNF			A2M
CSTF2				NDUFAF4			CCNG1			ERBB3
CTPS				NIP7			CCT6A			SCARNA10
CUL1				NOC4L			CD9			RP11-611O2.3
CYC1				NOLC1			CDC25A			CPSF6
DDX18				NOP16			CDKN1A			ANKRD10
DDX21				NOP2			CFP			HNRNPC
DEK				NOP56			COPS5			STRN3
DHX15				NPM1			CORO1A			SEC23A
DUT				PA2G4			CTH			SERPINA1
EEF1B2				PES1			CTSC			DICER1
EIF1AX				PHB			CXCR4			ARHGAP5
EIF2S1				PLK1			CYB5B			PNN
EIF2S2				PLK4			CYP51A1			LINC01146
EIF3B				PPAN			DAPP1			C14orf159
EIF3D				PPRC1			DDIT3			SNRPN
EIF3J				PRMT3			DDIT4			SNHG14
EIF4A1				PUS1			DDX39A			GSPT1
EIF4E				RABEPK			DHCR24			CTD-2547E10.2
EIF4G2				RCL1			DHCR7			CNOT1
EIF4H				RRP12			DHFR			FANCA
EPRS				RRP9			EBP			USP7
ERH				SLC19A1			EDEM1			NPIPB5
ETF1				SLC29A2			EEF1E1			IST1
EXOSC7				SORD			EGLN3			ACACA
FAM120A				SRM			EIF2S2			RP11-159D12.5
FBL				SUPV3L1			ELOVL5			LGALS3BP
G3BP1				TBRG4			ELOVL6			P4HB
GLO1				TCOF1			ENO1			FASN
GNB2L1				TFB2M			EPRS			CLTC
GNL3				TMEM97			ERO1L			LMAN1
GOT2				UNG			ETF1			EEF2
GSPT1				UTP20			FADS1			ZIM2
H2AFZ				WDR43			FADS2			C3
HDAC2				WDR74			FAM129A			RPL13A
HDDC2							FDXR			SNORA51
HDGF							FGL2			COBLL1
HNRNPA1							FKBP2			TTC21B
HNRNPA2B1							G6PD			NFE2L2
HNRNPA3							GAPDH			PUM2
HNRNPC							GBE1			IDH1
HNRNPD							GCLC			RP11-116D2.1
HNRNPR							GGA2			APOB
HNRNPU							GLA			FN1
HPRT1							GLRX			XPO1
HSP90AB1							GMPS			VPS54
HSPD1							GOT1			TIA1
HSPE1							GPI			MAP4K4
IARS							GSK3B			EPB41L5
IFRD1							GSR			HNMT
ILF2							GTF2H1			TANK
IMPDH2							HK2			ACSL3
KARS							HMBS			ATG16L1
KPNA2							HMGCR			44441
KPNB1							HMGCS1			WDR43
LDHA							HPRT1			EML4
LSM2							HSP90B1			EHBP1
LSM7							HSPA4			ANKRD36
MAD2L1							HSPA5			SNX5
MCM2							HSPA9			OVOL2
MCM4							HSPD1			BCL2L1
MCM5							HSPE1			RBM39
MCM6							IDH1			SRSF6
MCM7							IDI1			CTSA
MRPL23							IFI30			NCOA3
MRPL9							IFRD1			PLCB1
MRPS18B							IGFBP5			FTCD
MYC							IMMT			TTC3
NAP1L1							INSIG1			HGD
NCBP1							ITGB2			RPL32
NCBP2							LDHA			RPL32P3
NDUFAB1							LDLR			CCNL1
NHP2							LGMN			DLG1
NME1							LTA4H			FNDC3B
NOLC1							M6PR			AHSG
NOP16							MAP2K3			TGFBR2
NOP56							MCM2			TRIM71
NPM1							MCM4			NKTR
ODC1							ME1			GK3P
ORC2							MLLT11			SEC31A
PA2G4							MTHFD2			ALB
PABPC1							MTHFD2L			AFP
PABPC4							NAMPT			HMGCS1
PCBP1							NFIL3			FAM169A
PCNA							NFKBIB			DHFR
PGK1							NFYC			FAM172A
PHB							NMT1			ELL2
PHB2							NUFIP1			HSD17B4
POLD2							NUP205			TCERG1
POLE3							NUPR1			HSPD1P1
PPIA							P4HA1			REV3L
PPM1G							PDAP1			PTPRK
PRDX3							PDK1			TFB1M
PRDX4							PFKL			HIST1H2BG
PRPF31							PGK1			MCM3
PRPS2							PGM1			PHIP
PSMA1							PHGDH			SMLR1
PSMA2							PIK3R3			UTRN
PSMA4							PITPNB			WTAP
PSMA6							PLK1			IGF2R
PSMA7							PLOD2			PTP4A1
PSMB2							PNO1			RELN
PSMB3							PNP			HNRNPA2B1
PSMC4							POLR3G			TRRAP
PSMC6							PPA1			FGL1
PSMD1							PPIA			PRKDC
PSMD14							PPP1R15A			IKBKAP
PSMD3							PRDX1			FREM1
PSMD7							PSAT1			IARS
PSMD8							PSMA3			MT-RNR1
PTGES3							PSMA4			MT-TL1
PWP1							PSMB5			MT-TI
RAD23B							PSMC2			MT-TM
RAN							PSMC4			MT-CO1
RANBP1							PSMC6			ACSL4
RFC4							PSMD12			SMARCA1
RNPS1							PSMD13			GPC3
RPL14							PSMD14			RPS6KA3
RPL18							PSME3			FTX
RPL22							PSMG1			EIF4A1P10
RPL34							PSPH			PLCXD1
RPL6							QDPR			RP6-218J18.2
RPLP0							RAB1A			OGT
RPS10							RDH11
RPS2							RIT1
RPS3							RPA1
RPS5							RPN1
RPS6							RRM2
RRM1							RRP9
RRP9							SC5DL
RSL1D1							SCD
RUVBL2							SDF2L1
SERBP1							SEC11A
SET							SERP1
SF3A1							SERPINH1
SF3B3							SHMT2
SLC25A3							SKAP2
SMARCC1							SLA
SNRPA							SLC1A4
SNRPA1							SLC1A5
SNRPB2							SLC2A1
SNRPD1							SLC2A3
SNRPD2							SLC37A4
SNRPD3							SLC6A6
SNRPG							SLC7A11
SRM							SLC7A5
SRPK1							SLC9A3R1
SRSF1							SORD
SRSF2							SQLE
SRSF3							SQSTM1
SRSF7							SRD5A1
SSB							SSR1
SSBP1							STARD4
STARD7							STC1
SYNCRIP							STIP1
TARDBP							SYTL2
TCP1							TBK1
TFDP1							TCEA1
TOMM70A							TES
TRA2B							TFRC
TRIM28							TM7SF2
TUFM							TMEM97
TXNL4A							TOMM40
TYMS							TPI1
U2AF1							TRIB3
UBA2							TUBA4A
UBE2E1							TUBG1
UBE2L3							TXNRD1
USP1							UBE2D3
VBP1							UCHL5
VDAC1							UFM1
VDAC3							UNG
XPO1							USO1
XPOT							VLDLR
XRCC6							WARS
YWHAE							XBP1
YWHAQ							YKT6
